# Supplementary material for: Synthesis and Olfactory Properties of Seco-Analogues of Lilac Aldehydes
Source: Molecules. 2021 Nov 23;26(23):7086. doi: 10.3390/molecules26237086 (PMC8658798; doi:10.3390/molecules26237086)
Supplement: Supplementary file 1 [file molecules-26-07086-s001.zip]

Archive with 1 entries (1 files):
- molecules-1429725-supplementary.pdf
